# Supplementary material for: Characterizing Overall Survival of Patients with Acute Myeloid Leukemia: A Competing Risk Analysis of SEER Data Covering 46 Years
Source: Cancers (Basel). 2025 Nov 22;17(23):3735. doi: 10.3390/cancers17233735 (PMC12690983; doi:10.3390/cancers17233735)
Supplement: Supplementary file 1 [file cancers-17-03735-s001.zip]

Archive with 2 entries (2 files):
- cancers-3910378_suppl_figures.pdf
- cancers-3910378_suppl_text_tables_proofread.pdf
